# Supplementary material for: Transcriptomes of cochlear inner and outer hair cells from adult mice
Source: Sci Data. 2018 Oct 2;5:180199. doi: 10.1038/sdata.2018.199 (PMC6167952; doi:10.1038/sdata.2018.199)
Supplement: Supplementary file 1 [file sdata2018199-isa1.zip]

Archive with 3 entries (3 files):
- i_Investigation.txt
- s_He215B_study.txt
- a_He215B_assay.txt
