# Supplementary material for: Transcriptomes of cochlear inner and outer hair cells from adult mice
Source: Sci Data. 2018 Oct 2;5:180199. doi: 10.1038/sdata.2018.199 (PMC6167952; doi:10.1038/sdata.2018.199)
Supplement: Supplementary file 1 [file sdata2018199-isa1.zip › i_Investigation.txt]

# Investigation File generated for Scientific Data with Investigation File Authoring Tool version 0.1.0 on 20/08/2018 - This metadata file is CC0
ONTOLOGY SOURCE REFERENCE
Term Source Name	NCBITaxon	BTO	OBI	CLO	ERO	EFO	NCIT
Term Source File	http://data.bioontology.org/ontologies/NCBITAXON	http://data.bioontology.org/ontologies/BTO	http://data.bioontology.org/ontologies/OBI	http://data.bioontology.org/ontologies/CLO	http://data.bioontology.org/ontologies/ERO	http://data.bioontology.org/ontologies/EFO	http://data.bioontology.org/ontologies/NCIT
Term Source Version	2016AB	unknown	2014-08-18	2.1.106	2013-08-02	2.98	17.06d
Term Source Description	National Center for Biotechnology Information (NCBI) Organismal Classification	BRENDA Tissue and Enzyme Source Ontology	Ontology for Biomedical Investigations	Cell Line Ontology	Eagle-I Research Resource Ontology	Experimental Factor Ontology	National Cancer Institute Thesaurus
INVESTIGATION
Investigation Identifier
Investigation Title
Investigation Description
Investigation Submission Date
Investigation Public Release Date
INVESTIGATION PUBLICATIONS
Investigation PubMed ID
Investigation Publication DOI
Investigation Publication Author List
Investigation Publication Title
Investigation Publication Status
Investigation Publication Status Term Accession Number
Investigation Publication Status Term Source REF
INVESTIGATION CONTACTS
Investigation Person Last Name
Investigation Person Mid Initials
Investigation Person First Name
Investigation Person Address
Investigation Person Phone
Investigation Person Fax
Investigation Person Email
Investigation Person Affiliation
Investigation Person Roles
Investigation Person Roles Term Accession Number
Investigation Person Roles Term Source REF
STUDY
Study Identifier	10.1038/sdata.2018.199
Study Title	Transcriptomes of cochlear inner and outer hair cells from adult mice
Study Submission Date	19/04/2018
Study Public Release Date	02/10/2018
Study Description	http://www.nature.com/articles/sdata2018199#abstract
Study File Name	s_He215B_study.txt
Comment[Subject Keywords]	///;//;///
Comment[Manuscript Licence]	CC BY-4.0
Comment[Experimental Metadata Licence]	CC0
Comment[Supplementary Information File Name]	
Comment[Supplementary Information File Type]	x-zip-compressed
Comment[Supplementary Information File URL]	http://www.nature.com/articles/sdata2018199#supplementary-information
Comment[Data Repository]	figshare;NCBI Sequence Read Archive;Gene Expression Omnibus;Gene Expression Omnibus;Gene Expression Omnibus;Gene Expression Omnibus;figshare
Comment[Data Record Accession]	doi:10.6084/m9.figshare.5625313;SRP133880;GSE111348;GSE56866;GSE65633;GSE60019;doi:10.6084/m9.figshare.6980180
Comment[Data Record URI]	http://doi.org/10.6084/m9.figshare.5625313;http://identifiers.org/insdc.sra:SRP133880;http://identifiers.org/geo:GSE111348;http://identifiers.org/geo:GSE56866;http://identifiers.org/geo:GSE65633;http://identifiers.org/geo:GSE60019;https://doi.org/10.6084/m9.figshare.6980180
STUDY DESIGN DESCRIPTORS
Study Design Type	replicate design	cell type comparison design	transcription profiling by high throughput sequencing design
Study Design Type Term Accession Number	OBI:0500018	OBI:0001411	OBI:0001239
Study Design Type Term Source REF	OBI	OBI	OBI
STUDY PUBLICATIONS
Study PubMed ID	""
Study Publication DOI	doi:10.1523/JNEUROSCI.1690-14.2014
Study Publication Author List	""
Study Publication Title	Characterization of Transcriptomes of Cochlear Inner and Outer Hair Cells
Study Publication Status	published
Study Publication Status Term Accession Number	
Study Publication Status Term Source REF	
STUDY FACTORS
Study Factor Name	cell type
Study Factor Type	cell type
Study Factor Type Term Accession Number	CL:0000000
Study Factor Type Term Source REF	CLO
STUDY ASSAYS
Study Assay Measurement Type	transcription profiling assay
Study Assay Measurement Type Term Accession Number	OBI:0000424
Study Assay Measurement Type Term Source REF	ERO
Study Assay Technology Type	RNA sequencing
Study Assay Technology Type Term Accession Number	ERO:0001658
Study Assay Technology Type Term Source REF	ERO
Study Assay Technology Platform	instrument; manufacturer
Study Assay File Name	a_He215B_assay.txt
STUDY PROTOCOLS
Study Protocol Name	Hair cell isolation and collection	RNA isolation and amplification	RNA sequencing	Bioinformatic analysis
Study Protocol Type	specimen collection process	Specimen Processing	RNA sequencing	Data Processing
Study Protocol Type Term Accession Number	OBI:0000659	NCIT:C41604	ERO:0001658	NCIT:C47925
Study Protocol Type Term Source REF	EFO	NCIT	ERO	NCIT
Study Protocol Description				
Study Protocol URI	""	""	""	""
Study Protocol Version				
Study Protocol Parameters Name	""	""	instrument; manufacturer	""
Study Protocol Parameters Name Term Accession Number	""	""	""	""
Study Protocol Parameters Name Term Source REF	""	""	""	""
Study Protocol Components Name	""	""	""	""
Study Protocol Components Type	""	""	""	""
Study Protocol Components Type Term Accession Number	""	""	""	""
Study Protocol Components Type Term Source REF	""	""	""	""
STUDY CONTACTS
Study Person Last Name	Li	Liu	Giffen	Chen	Beisel	He
Study Person First Name	Yi	Huizhan	Kimberlee P.	Lei	Kirk W.	David Z. Z.
Study Person Mid Initials						
Study Person Email	alinaliyi@163.com	""	""	""	""	hed@creighton.edu
Study Person Phone						
Study Person Fax						
Study Person Address						
Study Person Affiliation	Department of Otorhinolaryngology, Beijing Tongren Hospital, Beijing Capital Medical University, Beijing 100730, China	Department of Biomedical Sciences, Creighton University School of Medicine, Omaha, Nebraska 68170, USA	Department of Biomedical Sciences, Creighton University School of Medicine, Omaha, Nebraska 68170, USA	Department of Biomedical Sciences, Creighton University School of Medicine, Omaha, Nebraska 68170, USA	Department of Biomedical Sciences, Creighton University School of Medicine, Omaha, Nebraska 68170, USA	Department of Biomedical Sciences, Creighton University School of Medicine, Omaha, Nebraska 68170, USA
Study Person Roles						
Study Person Roles Term Accession Number						
Study Person Roles Term Source REF						
Comment[Study Person ORCID]						0000-0001-8383-9634
Comment[Funder]						
Comment[FundRef ID]						
Comment[Funder Term Source REF]						
Comment[Grant Identifier]						
