# Supplementary material for: Transcriptomes of cochlear inner and outer hair cells from adult mice
Source: Sci Data. 2018 Oct 2;5:180199. doi: 10.1038/sdata.2018.199 (PMC6167952; doi:10.1038/sdata.2018.199)
Supplement: Supplementary file 1 [file sdata2018199-isa1.zip › s_He215B_study.txt]

Source Name	Characteristics[organism]	Term Source REF	Term Accession Number	Characteristics[organism part]	Term Source REF	Term Accession Number	Protocol REF	Protocol REF	Sample Name	Factor Value[cell type]
Adult CBA/J mice 28 to 32 days old	Mus musculus	NCBITaxon	NCBITaxon:10090	inner hair cell	BTO	BTO:0003667	Hair cell isolation and collection	RNA isolation and amplification	IHC_1	inner hair cell
Adult CBA/J mice 28 to 32 days old	Mus musculus	NCBITaxon	NCBITaxon:10090	inner hair cell	BTO	BTO:0003667	Hair cell isolation and collection	RNA isolation and amplification	IHC_2	inner hair cell
Adult CBA/J mice 28 to 32 days old	Mus musculus	NCBITaxon	NCBITaxon:10090	inner hair cell	BTO	BTO:0003667	Hair cell isolation and collection	RNA isolation and amplification	IHC_3	inner hair cell
Adult CBA/J mice 28 to 32 days old	Mus musculus	NCBITaxon	NCBITaxon:10090	inner hair cell	BTO	BTO:0003667	Hair cell isolation and collection	RNA isolation and amplification	IHC_4	inner hair cell
Adult CBA/J mice 28 to 32 days old	Mus musculus	NCBITaxon	NCBITaxon:10090	outer hair cell	BTO	BTO:0003666	Hair cell isolation and collection	RNA isolation and amplification	OHC_1	outer hair cell
Adult CBA/J mice 28 to 32 days old	Mus musculus	NCBITaxon	NCBITaxon:10090	outer hair cell	BTO	BTO:0003666	Hair cell isolation and collection	RNA isolation and amplification	OHC_2	outer hair cell
Adult CBA/J mice 28 to 32 days old	Mus musculus	NCBITaxon	NCBITaxon:10090	outer hair cell	BTO	BTO:0003666	Hair cell isolation and collection	RNA isolation and amplification	OHC_3	outer hair cell
Adult CBA/J mice 28 to 32 days old	Mus musculus	NCBITaxon	NCBITaxon:10090	outer hair cell	BTO	BTO:0003666	Hair cell isolation and collection	RNA isolation and amplification	OHC_4	outer hair cell
Adult CBA/J mice 28 to 32 days old	Mus musculus	NCBITaxon	NCBITaxon:10090	outer hair cell	BTO	BTO:0003666	Hair cell isolation and collection	RNA isolation and amplification	OHC_5	outer hair cell
Adult CBA/J mice 28 to 32 days old	Mus musculus	NCBITaxon	NCBITaxon:10090	outer hair cell	BTO	BTO:0003666	Hair cell isolation and collection	RNA isolation and amplification	OHC_6	outer hair cell
