# Supplementary material for: Transcriptomes of cochlear inner and outer hair cells from adult mice
Source: Sci Data. 2018 Oct 2;5:180199. doi: 10.1038/sdata.2018.199 (PMC6167952; doi:10.1038/sdata.2018.199)
Supplement: Supplementary file 1 [file sdata2018199-isa1.zip › a_He215B_assay.txt]

Sample Name	Protocol REF	Parameter Value[instrument]	Parameter Value[manufacturer]	Assay Name	Raw Data File	Comment[Data Repository]	Comment[Data Record Accession]	Comment[Data Record URI]	Protocol REF	Derived Data File	Comment[Data Repository]	Comment[Data Record Accession]	Comment[Data Record URI]
IHC_1	RNA sequencing	HiSeq 2500	Illumina	IHC_1_R1	SRX3757335	NCBI Sequence Read Archive	SRP133880	http://identifiers.org/insdc.sra:SRP133880	Bioinformatic analysis	Inner_and_outer_hair_cells_RPKM.xlsx		GSE111348	http://identifiers.org/geo:GSE111348
IHC_1	RNA sequencing	HiSeq 2500	Illumina	IHC_1_R2	SRX3757335	NCBI Sequence Read Archive	SRP133880	http://identifiers.org/insdc.sra:SRP133880	Bioinformatic analysis	Inner_and_outer_hair_cells_RPKM.xlsx		GSE111348	http://identifiers.org/geo:GSE111348
IHC_2	RNA sequencing	HiSeq 2500	Illumina	IHC_2_R1	SRX3757336	NCBI Sequence Read Archive	SRP133880	http://identifiers.org/insdc.sra:SRP133880	Bioinformatic analysis	Inner_and_outer_hair_cells_RPKM.xlsx		GSE111348	http://identifiers.org/geo:GSE111348
IHC_2	RNA sequencing	HiSeq 2500	Illumina	IHC_2_R2	SRX3757336	NCBI Sequence Read Archive	SRP133880	http://identifiers.org/insdc.sra:SRP133880	Bioinformatic analysis	Inner_and_outer_hair_cells_RPKM.xlsx		GSE111348	http://identifiers.org/geo:GSE111348
IHC_3	RNA sequencing	HiSeq 2500	Illumina	IHC_3_R1	SRX3757337	NCBI Sequence Read Archive	SRP133880	http://identifiers.org/insdc.sra:SRP133880	Bioinformatic analysis	Inner_and_outer_hair_cells_RPKM.xlsx		GSE111348	http://identifiers.org/geo:GSE111348
IHC_3	RNA sequencing	HiSeq 2500	Illumina	IHC_3_R2	SRX3757337	NCBI Sequence Read Archive	SRP133880	http://identifiers.org/insdc.sra:SRP133880	Bioinformatic analysis	Inner_and_outer_hair_cells_RPKM.xlsx		GSE111348	http://identifiers.org/geo:GSE111348
IHC_4	RNA sequencing	HiSeq 2500	Illumina	IHC_4_R1	SRX3757338	NCBI Sequence Read Archive	SRP133880	http://identifiers.org/insdc.sra:SRP133880	Bioinformatic analysis	Inner_and_outer_hair_cells_RPKM.xlsx		GSE111348	http://identifiers.org/geo:GSE111348
IHC_4	RNA sequencing	HiSeq 2500	Illumina	IHC_4_R2	SRX3757338	NCBI Sequence Read Archive	SRP133880	http://identifiers.org/insdc.sra:SRP133880	Bioinformatic analysis	Inner_and_outer_hair_cells_RPKM.xlsx		GSE111348	http://identifiers.org/geo:GSE111348
OHC_1	RNA sequencing	HiSeq 2500	Illumina	OHC_1_R1	SRX3757339	NCBI Sequence Read Archive	SRP133880	http://identifiers.org/insdc.sra:SRP133880	Bioinformatic analysis	Inner_and_outer_hair_cells_RPKM.xlsx		GSE111348	http://identifiers.org/geo:GSE111348
OHC_1	RNA sequencing	HiSeq 2500	Illumina	OHC_1_R2	SRX3757339	NCBI Sequence Read Archive	SRP133880	http://identifiers.org/insdc.sra:SRP133880	Bioinformatic analysis	Inner_and_outer_hair_cells_RPKM.xlsx		GSE111348	http://identifiers.org/geo:GSE111348
OHC_2	RNA sequencing	HiSeq 2500	Illumina	OHC_2_R1	SRX3757340	NCBI Sequence Read Archive	SRP133880	http://identifiers.org/insdc.sra:SRP133880	Bioinformatic analysis	Inner_and_outer_hair_cells_RPKM.xlsx		GSE111348	http://identifiers.org/geo:GSE111348
OHC_2	RNA sequencing	HiSeq 2500	Illumina	OHC_2_R2	SRX3757340	NCBI Sequence Read Archive	SRP133880	http://identifiers.org/insdc.sra:SRP133880	Bioinformatic analysis	Inner_and_outer_hair_cells_RPKM.xlsx		GSE111348	http://identifiers.org/geo:GSE111348
OHC_3	RNA sequencing	HiSeq 2500	Illumina	OHC_3_R1	SRX3757341	NCBI Sequence Read Archive	SRP133880	http://identifiers.org/insdc.sra:SRP133880	Bioinformatic analysis	Inner_and_outer_hair_cells_RPKM.xlsx		GSE111348	http://identifiers.org/geo:GSE111348
OHC_3	RNA sequencing	HiSeq 2500	Illumina	OHC_3_R2	SRX3757341	NCBI Sequence Read Archive	SRP133880	http://identifiers.org/insdc.sra:SRP133880	Bioinformatic analysis	Inner_and_outer_hair_cells_RPKM.xlsx		GSE111348	http://identifiers.org/geo:GSE111348
OHC_4	RNA sequencing	HiSeq 2500	Illumina	OHC_4_R1	SRX3757343	NCBI Sequence Read Archive	SRP133880	http://identifiers.org/insdc.sra:SRP133880	Bioinformatic analysis	Inner_and_outer_hair_cells_RPKM.xlsx		GSE111348	http://identifiers.org/geo:GSE111348
OHC_4	RNA sequencing	HiSeq 2500	Illumina	OHC_4_R2	SRX3757343	NCBI Sequence Read Archive	SRP133880	http://identifiers.org/insdc.sra:SRP133880	Bioinformatic analysis	Inner_and_outer_hair_cells_RPKM.xlsx		GSE111348	http://identifiers.org/geo:GSE111348
OHC_5	RNA sequencing	HiSeq 2500	Illumina	OHC_5_R1	SRX3757344	NCBI Sequence Read Archive	SRP133880	http://identifiers.org/insdc.sra:SRP133880	Bioinformatic analysis	Inner_and_outer_hair_cells_RPKM.xlsx		GSE111348	http://identifiers.org/geo:GSE111348
OHC_5	RNA sequencing	HiSeq 2500	Illumina	OHC_5_R2	SRX3757344	NCBI Sequence Read Archive	SRP133880	http://identifiers.org/insdc.sra:SRP133880	Bioinformatic analysis	Inner_and_outer_hair_cells_RPKM.xlsx		GSE111348	http://identifiers.org/geo:GSE111348
OHC_6	RNA sequencing	HiSeq 2500	Illumina	OHC_6_R1	SRX3757345	NCBI Sequence Read Archive	SRP133880	http://identifiers.org/insdc.sra:SRP133880	Bioinformatic analysis	Inner_and_outer_hair_cells_RPKM.xlsx		GSE111348	http://identifiers.org/geo:GSE111348
OHC_6	RNA sequencing	HiSeq 2500	Illumina	OHC_6_R2	SRX3757345	NCBI Sequence Read Archive	SRP133880	http://identifiers.org/insdc.sra:SRP133880	Bioinformatic analysis	Inner_and_outer_hair_cells_RPKM.xlsx		GSE111348	http://identifiers.org/geo:GSE111348
